# Supplementary material for: Reassessment of Annamocarya sinesis (Carya sinensis) Taxonomy through Concatenation and Coalescence Phylogenetic Analysis
Source: Plants (Basel). 2021 Dec 24;11(1):52. doi: 10.3390/plants11010052 (PMC8747223; doi:10.3390/plants11010052)
Supplement: Supplementary file 1 [file plants-11-00052-s001.zip]

Archive with 14 entries (13 files):
- supplementary_materials_correction/
- __MACOSX/._supplementary_materials_correction
- supplementary_materials_correction/.DS_Store
- __MACOSX/supplementary_materials_correction/._.DS_Store
- supplementary_materials_correction/Supplementary_Tables.pdf
- __MACOSX/supplementary_materials_correction/._Supplementary_Tables.pdf
- supplementary_materials_correction/Supplementary_Figure_3.pdf
- __MACOSX/supplementary_materials_correction/._Supplementary_Figure_3.pdf
- supplementary_materials_correction/Supplementary_Figure_2.pdf
- __MACOSX/supplementary_materials_correction/._Supplementary_Figure_2.pdf
- supplementary_materials_correction/Supplementary_Figure_1.pdf
- __MACOSX/supplementary_materials_correction/._Supplementary_Figure_1.pdf
- supplementary_materials_correction/Supplementary_Figure_4.pdf
- __MACOSX/supplementary_materials_correction/._Supplementary_Figure_4.pdf
